# Supplementary material for: Assembly of a patchy protein into variable 2D lattices via tunable multiscale interactions
Source: Nat Commun. 2020 Jul 28;11:3770. doi: 10.1038/s41467-020-17562-1 (PMC7387446; doi:10.1038/s41467-020-17562-1)
Supplement: Supplementary file 2 — Supplementary Software 1 [file 41467_2020_17562_MOESM2_ESM.zip]

Archive with 2 entries (0 files):
- Ncomm_R2_tappingcode/example_output/
- Ncomm_R2_tappingcode/structure_models/
